# Supplementary material for: A Hybrid Feature Selection Approach to Screen a Novel Set of Blood Biomarkers for Early COVID-19 Mortality Prediction
Source: Diagnostics (Basel). 2022 Jun 30;12(7):1604. doi: 10.3390/diagnostics12071604 (PMC9316550; doi:10.3390/diagnostics12071604)
Supplement: Supplementary file 1 [file diagnostics-12-01604-s001.zip]

Archive with 1 entries (1 files):
- diagnostics-1769429-supplementary.pdf
